# Supplementary material for: Distinct carbon sources affect structural and functional maturation of cardiomyocytes derived from human pluripotent stem cells
Source: Sci Rep. 2017 Aug 17;7:8590. doi: 10.1038/s41598-017-08713-4 (PMC5561128; doi:10.1038/s41598-017-08713-4)
Supplement: Supplementary file 4 — Supplementary Table 2 [file 41598_2017_8713_MOESM4_ESM.xls]

## Sheet: PCA plot intensities_28.12_Fim
			GLCM d10	FAM d10	GFAM d10	LACM&GFAM d10	GLCM d20	GFAM d20	LACM&GFAM d20	Ventricular	Artricular	HAV
	Glycolysis	SLC2A3	-1.03381	-1.73483	-1.54154	-1.78008	1.29144	-2.02958	-1.85612	-15.6826	-7.67127	-10.3028	1.56727	ILMN_1763382	NPPB	ILMN_1763382
		ENO1	-1.10332	-3.31107	1.02465	-2.43086	-1.09223	-1.86295	-2.08155	-7.78463	-8.04967	-7.91493	1.79731	ILMN_1750386	NPPA	ILMN_1750386
		ENO2	1.66934	-2.09421	1.55971	-1.38696	1.49627	-1.56139	-1.48046	-3.60496	-4.75637	-4.10139	1.63261	ILMN_2341132	TNNT2	troponin T type 2 (cardiac) (TNNT2), transcript variant 3, mRNA.
		PGK1	-1.34579	-2.79463	1.3936	-1.66407	1.0676	-1.18169	-1.1608	-3.57835	-4.10944	-3.82555	1.37835	ILMN_1784515	MYH6	ILMN_1784515
		LDHA	-1.32235	-4.50667	1.24563	-1.91122	1.26883	-1.36275	-1.10332	-3.62305	-2.38401	-2.87575	#REF!	ILMN_1809842	TNNC1	ILMN_1809842
		PGAM4	-1.02696	-1.66562	1.39253	1.20279	1.28322	1.00163	-1.01497	-3.26406	-2.56182	-2.87062	-7.67127	ILMN_2125869	ACTA1	ILMN_2125869
		PFKFB4	-1.33651	-1.80673	1.15421	-1.87317	1.78075	-1.13789	-1.13063	-2.5008	-2.4564	-2.4784	NA	ILMN_1789463	FXYD1	FXYD domain containing ion transport regulator 1 (FXYD1), transcript variant b, mRNA.
		GAPDH	1.07611	-2.72267	1.14868	-1.36184	-1.05152	-1.15688	-1.20829	-1.58892	-2.32925	-1.88914		ILMN_2192245	PLN	phospholamban (PLN), mRNA.
		PFKFB3	-1.29748	-1.98058	-2.09114	-2.1305	1.16048	-1.82126	-1.75173	-2.60768	-1.15034	-1.59644	NA	ILMN_1655884	ATP2A2	ATPase, Ca++ transporting, cardiac muscle, slow twitch 2 (ATP2A2), transcript variant 1, mRNA.
		SLC2A10	-1.06728	-1.64781	-1.87068	-2.00466	-1.10087	-1.75775	-1.93001	-1.46483	-1.45234	-1.45856	-2.56182	ILMN_1749540	RBM20	ILMN_1749540
		SLC2A8	1.07596	-1.32925	-1.26186	-1.55761	1.11508	-1.33628	-1.47698	-1.55353	-1.3744	-1.45848	-2.4564	ILMN_1798992	MYL3	ILMN_1798992
		SLC7A2	1.04798	-1.71207	-1.59581	-1.87502	1.17209	-1.78887	-2.14696	-1.42421	-1.35802	-1.39033	-2.32925	ILMN_1784427	MYH7B	ILMN_1784427
		SLC2A1	1.50879	-1.23334	2.96174	1.14501	3.02448	1.71552	1.73615	-1.14054	-1.41193	-1.26181	NA	ILMN_1799141	TNNI3K	ILMN_1799141
		GPI	1.44597	-1.06657	2.16878	1.16684	1.12154	1.4661	1.52547	1.37207	1.02352	1.19779	NA	ILMN_2041725	MYOZ2	ILMN_2041725
		ENO3	1.29218	1.21409	1.09672	1.67657	1.42564	-1.09339	-1.35681	2.55553	1.86737	2.21145	NA	ILMN_2376194	CAMK2B	calcium/calmodulin-dependent protein kinase (CaM kinase) II beta (CAMK2B), transcript variant 4, mRNA.
		ALDOC	1.15911	-2.52706	-1.05645	-2.99238	1.13205	1.24489	-1.05194	2.17544	2.59703	2.38623	NA	ILMN_1780334	KCNJ2	ILMN_1780334
		PGAM2	1.49967	1.60622	2.28368	2.2086	1.05107	2.42066	2.80377	7.13526	6.9581	7.04668	NA	ILMN_1760798	RYR2	ILMN_1760798
	TCA Cycle	OGDHL	1.13708	1.29304	1.36292	2.19123	-1.03478	1.33012	1.48618	-1.51403	-2.17984	-1.78693	NA	ILMN_1768637	TNNI3	troponin I type 3 (cardiac) (TNNI3), mRNA.
		FH	1.00922	-1.17361	1.40015	1.53701	1.06621	1.53851	1.61273	1.19039	-1.07657	1.05964	NA	ILMN_1688417	MYL2	myosin, light polypeptide 2, regulatory, cardiac, slow (MYL2), mRNA.
		SUCLG1	1.41774	1.0895	1.50944	2.00899	1.19694	1.4931	1.4536	2.08444	1.94061	2.01253	NA	ILMN_1685156	ADCY6	adenylate cyclase 6 (ADCY6), transcript variant 2, mRNA.
		ACO2	1.24393	1.34536	2.10115	2.00447	1.30175	1.57876	1.46857	3.94732	3.03866	3.49299	NA	ILMN_1716062	MYL4	ILMN_1716062
		IDH3A	1.87399	2.84269	2.34676	4.50945	2.40094	2.21341	2.2037	5.68051	3.40649	4.5435	NA	ILMN_1812526	TGFB2	transforming growth factor, beta 2 (TGFB2), mRNA.
	Oxidative Phosphorilation	NDUFA6	1.23261	1.4884	1.93031	2.15063	1.20865	1.68552	1.70864	1.05669	-1.1072	-1.02048	NA	ILMN_1682775	EDN1	ILMN_1682775
		ATP5S	1.09879	1.22567	1.65329	1.71651	1.11472	1.50627	1.48135	-1.06932	1.0609	-1.00197	NA	ILMN_1673380	GNG12	ILMN_1673380
		UQCRH	-1.03612	-1.02897	1.5992	1.21489	-1.01551	1.31292	1.48504	1.11729	1.18239	1.14984	NA	ILMN_1795325	ACTG2	ILMN_1795325
		ATP5I	1.15298	1.59484	2.0075	1.32957	1.07016	1.57545	1.4149	1.41264	1.61135	1.512	NA	ILMN_1780825	RRAS	ILMN_1780825
		NDUFB9	1.09958	1.01303	1.86508	2.42178	1.1202	1.66383	1.83654	1.69758	1.46485	1.58122	NA	ILMN_1675848	MYL12A	ILMN_1675848
		ATP5E	1.22597	1.22537	1.28057	1.16337	-1.0111	1.33035	1.26327	1.58858	1.6903	1.63944	NA	ILMN_1688417	MYL2	ILMN_1688417
		NDUFA10	1.3358	1.04128	1.55036	1.50032	1.03461	1.42487	1.48676	1.45963	1.90469	1.68216	NA	ILMN_1702447	IGF2BP2	ILMN_1702447
		ATP5D	1.05982	1.05426	1.66856	1.06392	1.06343	1.67877	1.67621	2.1307	2.23811	2.1844	NA	ILMN_2311537	HMGA1	high mobility group AT-hook 1 (HMGA1), transcript variant 1, mRNA.
		NDUFS1	-1.0219	1.39416	1.28822	1.5012	1.16872	1.2625	1.37347	2.64847	2.01517	2.33182	NA	ILMN_1748697	LIN28B	ILMN_1748697
		COX10	1.26379	2.40957	1.75907	2.0797	1.06036	1.51605	1.53442	2.69869	1.97812	2.3384	NA	ILMN_2188862	GDF15	ILMN_2188862
		ATP5G1	1.10161	1.37421	1.63345	2.14376	1.25613	1.73554	1.51409	2.57849	2.13347	2.35598	NA	ILMN_1685397	ITGA3	ILMN_1685397
		NDUFB7	1.03449	1.17415	1.47831	1.69351	1.08784	1.55491	1.33046	2.98631	2.25686	2.62159	NA	ILMN_1691097	HSP90AA1	ILMN_1691097
		CYCS	1.08587	2.04941	2.97691	3.21914	2.52489	2.09575	2.63115	2.68602	2.77383	2.72992	NA
		COX5B	1.12576	1.19588	1.4948	1.63979	-1.07124	1.38412	1.50018	2.80305	2.75115	2.7771	NA	ILMN_1806908	PRKCB1	ILMN_1806908
		NDUFA13	1.16678	1.42071	1.37175	1.19055	1.11963	1.4081	1.55841	2.82262	2.81035	2.81648	NA	ILMN_2277077	PRKAR1A	protein kinase, cAMP-dependent, regulatory, type I, alpha (tissue specific extinguisher 1) (PRKAR1A), transcript variant 2, mRNA.
		NDUFS7	1.3417	1.26391	1.64264	1.76406	1.02424	1.62077	1.49032	3.37891	2.47088	2.92489	NA	ILMN_1742064	SRA1	PREDICTED: steroid receptor RNA activator 1 (SRA1), mRNA.
		ATP5J	1.02603	1.65223	1.3137	1.35651	1.00172	1.28284	1.34902	2.79001	3.32997	3.05999	NA	ILMN_1669033	NCOA1	ILMN_1669033
		ATPAF1	1.03765	1.64667	1.78747	1.27858	1.1663	1.82441	1.81043	4.08377	4.00778	4.04578	NA	ILMN_1738921	ACAA1	ILMN_1738921
		COX7A1	1.90486	2.51617	2.64042	3.01373	2.32199	3.01599	2.80148	27.085	29.2009	28.143	NA	ILMN_1750062	PPARGC1A	ILMN_1750062
	Fatty Acid Metabolism	HSD17B8	1.69001	-1.00956	1.32835	1.49507	1.25349	1.75307	1.62951	1.48392	1.33075	1.40734	NA	ILMN_1718852	PLCL1	phospholipase C-like 1 (PLCL1), mRNA.
		SLC27A6	1.17189	-1.02258	1.16655	1.90985	1.42215	1.47438	2.33803	-1.23422	2.00524	1.40773	NA	ILMN_1802397	GNA11	ILMN_1802397
		ACAA1	1.16433	1.35782	2.00059	1.99593	1.00121	1.53167	1.36275	2.0077	1.63261	1.82015	NA	ILMN_1784287	TGFBR3	ILMN_1784287
		HADHA	-1.05532	1.31444	1.28954	1.60003	-1.06401	1.55022	1.42571	2.16181	1.48561	1.82371	NA	ILMN_1786444	LPL	ILMN_1786444
		SLC25A20	1.12811	1.81242	1.20274	1.41577	1.08269	1.19427	1.85301	2.8134	2.0721	2.44275
		ACADM	1.02543	1.49143	1.28825	1.42237	1.00211	1.20045	1.54716	1.82283	3.76683	2.79483
		FABP3	1.31891	1.36338	2.03679	2.08485	2.2453	1.97957	2.08914	4.59694	2.31939	3.45816	NA	ILMN_1775708	SLC2A3	ILMN_1775708
		HADHB	1.26725	1.91132	1.66816	2.00713	1.13627	1.84036	1.99775	3.59918	3.39479	3.49698	NA	ILMN_1710756	ENO1	ILMN_1710756
		ACAT1	1.12519	1.08734	1.51908	1.49048	1.0361	1.5907	1.5579	5.64282	4.85471	5.24877	NA	ILMN_1765796	ENO2	ILMN_1765796
		CYP2J2	2.31978	5.56492	3.78588	4.88323	3.68654	2.32432	2.44135	8.40582	4.53573	6.47077	NA	ILMN_2216852	PGK1	phosphoglycerate kinase 1 (PGK1), mRNA.
		CPT1B	1.03293	2.96367	2.18837	2.54422	1.01197	2.3134	2.88456	13.6363	6.1473	9.89178	NA	ILMN_1807106	LDHA	lactate dehydrogenase A (LDHA), mRNA.
		CD36	1.52387	1.22208	1.49041	1.34454	1.83819	1.65773	2.52462	22.0547	20.5151	21.2849	NA	ILMN_1682953	PGAM4	ILMN_1682953
	Contractile Function & Electrophysiology & calcium Handling	NPPB	1.12064	2.44298	1.47097	-1.04563	3.98534	-1.4489	-3.14297	-19.8144	-27.0723	-22.8816	NA	ILMN_1653292	PFKFB4	ILMN_1653292
		NPPA	1.11237	1.41515	-1.82634	1.07034	1.21051	-1.2547	-1.31945	-36.7914	-14.9286	-21.2392	NA	ILMN_1802252	GAPDH	glyceraldehyde-3-phosphate dehydrogenase (GAPDH), mRNA.
		TNNT2	-2.55285	-2.53842	-1.90101	-3.93083	-2.04067	-1.73676	-1.48245	-16.5455	-14.8546	-15.6545	NA	ILMN_2186061	PFKFB3	ILMN_2186061
		MYH6	-2.63928	-1.07293	-1.29828	-1.46594	-3.09568	-1.27943	1.02296	-1.96794	-1.36512	-1.61202	NA	ILMN_2120247	SLC2A10	solute carrier family 2 (facilitated glucose transporter), member 10 (SLC2A10), mRNA.
		TNNC1	-1.06718	1.12524	1.21644	1.18793	1.33586	1.4496	1.53692	1.5918	1.40701	1.4994	NA	ILMN_1724609	SLC2A8	ILMN_1724609
		ACTA1	-1.45589	-2.70395	-5.52773	-19.87	1.00989	-6.7991	-9.43156	2.19365	1.88368	2.03866	NA	ILMN_1781400	SLC7A2	ILMN_1781400
		FXYD1	1.27702	1.38153	1.51561	1.60901	1.42	1.99886	2.10563	1.99101	2.8244	2.4077	NA	ILMN_1659027	SLC2A1	solute carrier family 2 (facilitated glucose transporter), member 1 (SLC2A1), mRNA.
		PLN	1.08482	2.2356	1.52923	1.40657	1.74266	1.39214	1.92678	2.45898	2.47862	2.4688	NA	ILMN_2173451	GPI	ILMN_2173451
		ATP2A2	1.01672	1.72384	1.32309	2.41736	-1.05655	1.64768	1.66226	2.30811	2.63625	2.47218	NA	ILMN_2365383	ENO3	ILMN_2365383
		RBM20	-1.04244	1.50643	1.4878	1.92754	1.2142	1.76477	2.09128	2.73542	2.2921	2.51376	NA	ILMN_1755974	ALDOC	ILMN_1755974
		MYL3	1.20094	1.39215	1.88382	1.235	1.10366	1.53082	1.51305	2.5968	2.58049	2.58865	NA	ILMN_1668072	PGAM2	ILMN_1668072
		MYH7B	1.64093	2.5594	3.23919	3.63741	1.56292	2.48242	2.48004	3.27933	2.65378	2.96656	NA	ILMN_1714577	OGDHL	ILMN_1714577
		TNNI3K	1.13188	1.34765	1.89655	5.01112	3.03025	3.27274	3.90676	3.51191	3.34097	3.42644	NA	ILMN_1719392	FH	fumarate hydratase (FH), nuclear gene encoding mitochondrial protein, mRNA.
		MYOZ2	1.04272	1.93342	1.61862	3.19426	1.30422	1.60102	2.12527	3.30131	4.56956	3.93544	NA	ILMN_1779616	SUCLG1	ILMN_1779616
		CAMK2B	1.21474	1.12859	1.27243	1.26692	1.35879	1.34899	1.79624	6.99298	4.21045	5.60171	NA	ILMN_1654861	ACO2	ILMN_1654861
		KCNJ2	-1.03934	2.0701	1.21239	1.67599	1.20007	1.77191	1.59603	7.1277	5.89011	6.50891	NA	ILMN_1698533	IDH3A	ILMN_1698533
		RYR2	-1.02975	1.06905	1.36807	1.22266	1.48745	1.83526	2.4975	21.9017	7.84997	14.8758	NA	ILMN_3238269	NDUFA6	ILMN_3238269
		TNNI3	1.37693	2.71829	3.2461	2.72092	2.45375	3.52173	2.88649	17.5313	12.803	15.1671	NA	ILMN_2299843	ATP5S	ATP synthase, H+ transporting, mitochondrial F0 complex, subunit s (factor B) (ATP5S), nuclear gene encoding mitochondrial protein, transcript variant 3, mRNA.
		MYL2	3.2905	-1.41784	1.20742	-1.51929	6.9701	1.7128	1.10314	24.7864	28.0459	26.4161	NA	ILMN_1792138	UQCRH	ubiquinol-cytochrome c reductase hinge protein (UQCRH), mRNA.
	Cardiac Hypertrophy Signaling	ADCY6	1.25981	1.2341	-1.10851	-1.26537	1.43266	1.12637	1.06062	1.3025	-1.04536	1.12955	NA	ILMN_1772506	ATP5I	ATP synthase, H+ transporting, mitochondrial F0 complex, subunit E (ATP5I), nuclear gene encoding mitochondrial protein, mRNA.
		MYL4	1.75682	-1.08478	1.0788	1.35668	1.42687	1.08011	-1.09856	-3.10793	-2.69125	-2.88462	NA	ILMN_3243859	NDUFB9	ILMN_3243859
		TGFB2	-1.17268	-1.05331	-1.35031	-1.10605	1.43868	-1.48435	-1.38631	-1.71707	-1.76131	-1.73891	NA	ILMN_3261197	ATP5E	ILMN_3261197
		EDN1	2.54657	1.07805	-1.43453	-1.88129	5.58944	1.07281	-1.78407	-1.43996	-1.4061	-1.42283	NA	ILMN_2225698	NDUFA10	ILMN_2225698
		GNG12	1.10191	1.03793	-1.4721	-1.08866	1.45157	-1.16045	-1.23071	-1.8292	-1.11374	-1.3845	NA	ILMN_1679178	ATP5D	ILMN_1679178
		ACTG2	1.67458	2.6366	-1.95865	-2.27489	7.28422	3.04132	-1.93009	1.15439	1.68641	1.4204	NA	ILMN_1728810	NDUFS1	ILMN_1728810
		RRAS	1.58888	-1.65521	-2.01447	-2.30093	1.65637	-1.58723	-1.90734	1.51968	1.49299	1.50634	NA	ILMN_1670901	COX10	ILMN_1670901
		MYL12A	-1.43194	1.8061	-1.64653	-1.64243	1.60891	-1.44682	-1.01254	3.95024	2.72658	3.33841	NA	ILMN_1676393	ATP5G1	ILMN_1676393
		MYL2	3.2905	-1.41784	1.20742	-1.51929	6.9701	1.7128	1.10314	24.7864	28.0459	26.4161	NA	ILMN_1813604	NDUFB7	ILMN_1813604
	PI3K/AKT-insulin signaling	IGF2BP2	-1.28029	1.13889	-1.30276	-1.32379	1.05971	-1.44236	-1.13673	-2.6908	-3.05433	-2.86106	NA	ILMN_1730416	CYCS	ILMN_1730416
		HMGA1	-1.61085	-1.26305	-1.61646	-1.16092	-1.63268	-1.70381	-1.65789	-2.24249	-3.19519	-2.63538	NA	ILMN_1663512	COX5B	ILMN_1663512
		LIN28B	-1.34252	-1.49256	-1.48056	-1.32942	-1.471	-1.60987	-1.5742	-2.26233	-2.26456	-2.26345	NA	ILMN_1767139	NDUFA13	ILMN_1767139
		GDF15	1.16078	3.22477	1.16688	3.52705	-1.26459	-1.37483	-1.47706	-1.96433	-1.99093	-1.97754	NA	ILMN_1669966	NDUFS7	ILMN_1669966
		ITGA3	1.17096	1.48164	-1.12179	-1.11552	2.32613	1.1374	-1.0062	-1.37206	-1.52953	-1.44652	NA	ILMN_1652806	ATP5J	ILMN_1652806
		HSP90AA1	-1.20646	2.41363	1.20239	-1.11401	1.71423	1.25372	1.22795	-1.10719	-1.29981	-1.19579	NA	ILMN_1790603	ATPAF1	ILMN_1790603
		RRAS											NA	ILMN_1662419	COX7A1	ILMN_1662419
	ppar signaling	PRKCB1	-1.03421	2.69199	1.37127	-1.17763	1.03876	1.3587	1.08979	-1.06571	-1.18861	-1.12381
		PRKAR1A	1.20177	2.40636	1.87225	2.48641	1.48956	1.63219	1.56274	-1.01071	1.03585	1.01263	NA	ILMN_1715324	HSD17B8	ILMN_1715324
		SRA1	1.12338	1.34921	1.61885	1.49205	1.02227	1.50308	1.36537	1.41265	1.56727	1.48996	NA	ILMN_2377199	SLC27A6	ILMN_2377199
		NCOA1	-1.05223	1.7868	1.54361	1.33197	1.1095	1.5764	1.51218	1.46199	1.79731	1.62965	NA	ILMN_1738921	ACAA1	ILMN_1738921
		ACAA1	1.16433	1.35782	2.00059	1.99593	1.00121	1.53167	1.36275	2.0077	1.63261	1.82015	NA	ILMN_1712751	HADHA	ILMN_1712751
		PPARGC1A	1.10002	2.01231	1.78042	2.79961	1.38559	1.45356	1.69109	3.11919	1.37835	2.24877	NA	ILMN_1741392	SLC25A20	solute carrier family 25 (carnitine/acylcarnitine translocase), member 20 (SLC25A20), nuclear gene encoding mitochondrial protein, mRNA.
		GHR	1.04783	1.66447	1.92645	1.66082	1.50611	2.22891	1.61338	2.06063	2.5058	2.28321	NA	ILMN_1778104	ACADM	ILMN_1778104
		PLCL1	1.11691	1.99295	1.29433	1.79646	1.68036	1.66689	1.64282	2.81354	2.55944	2.68649	NA	ILMN_2136971	FABP3	ILMN_2136971
		GNA11	1.20339	1.51021	1.32731	1.70851	1.4597	1.59718	1.60584	2.93999	2.57101	2.7555	NA	ILMN_2197846	HADHB	ILMN_2197846
		TGFBR3	1.22906	1.14836	1.23861	1.09862	1.39689	1.68809	1.90241	3.28599	4.53075	3.90837	NA	ILMN_1800008	ACAT1	ILMN_1800008
		LPL	1.08504	2.18281	2.073	3.27288	1.39786	2.63211	2.29451	26.1862	20.645	23.4156	NA	ILMN_1758731	CYP2J2	ILMN_1758731
													NA	ILMN_1791754	CPT1B	ILMN_1791754
													NA	ILMN_1796094	CD36	ILMN_1796094
													NA
													NA
													NA
													NA
													NA
													NA
													NA
													NA
													NA
													NA
													NA
													NA
													NA
													NA
													NA
													NA
													NA
													NA
													NA
													NA
													NA
													NA
													NA
													NA
													NA
													NA
													NA
													NA
													NA
													NA
													NA
													NA
													NA
													NA
													NA
													NA
													NA
													NA
													NA
													NA
													NA
													NA
													NA
													NA
													NA
													NA
													NA
													NA
													NA
													NA
													NA
													NA
													NA
													NA
													NA
													NA
													NA
													NA
													NA
													NA
													NA
													NA
													NA
													NA
													NA
													NA
													NA
													NA
													NA
													NA
													NA
													NA
													NA
													NA
													NA
													NA
													NA
													NA
													NA
													NA
													NA
													NA
													NA
													NA
													NA
													NA
													NA
													NA
													NA
													NA
													NA
													NA
													NA
													NA
													NA
													NA
													NA
													NA
													NA
													NA
													NA
													NA
													NA
													NA
													NA
													NA
													NA
													NA
													NA
													NA
													NA
													NA
													NA
													NA
													NA
													NA
													NA
													NA
													NA
													NA
													NA
													NA
													NA
													NA
													NA
													NA
													NA
													NA
													NA
													NA
													NA
													NA
													NA
													NA
													NA
													NA
													NA
													NA
													NA
													NA
													NA
													NA
													NA
													NA
													NA
													NA
													NA
													NA
													NA
													NA
													NA
													NA
													NA
													NA
													NA
													NA
													NA
													NA
													NA
													NA
													NA
													NA
													NA
													NA
													NA
													NA
													NA
													NA
													NA
													NA
													NA
													NA
													NA
													NA
													NA
													NA
													NA
													NA
													NA
													NA
													NA
													NA
													NA
													NA
													NA
													NA
													NA
													NA
													NA
													NA
													NA
													NA
													NA
													NA
													NA
													NA
													NA
													NA
													NA
													NA
													NA
													NA
													NA
													NA
													NA
													NA
													NA
													NA
													NA
													NA
													NA
													NA
													NA
													NA
													NA
													NA
													NA
													NA
													NA
													NA
													NA
													NA
													NA
													NA
													NA
													NA
													NA
													NA
													NA
													NA
													NA
													NA
													NA
													NA
													NA
													NA
													NA
													NA
													NA
													NA
													NA
													NA
													NA
													NA
													NA
													NA
													NA
													NA
													NA
													NA
													NA
													NA
													NA
													NA
													NA
													NA
													NA
													NA
													NA
													NA
													NA
													NA
													NA
													NA
													NA
													NA
													NA
													NA
													NA
													NA
													NA
													NA
													NA
													NA
													NA
													NA
													NA
													NA
													NA
													NA
													NA
													NA
													NA
													NA
													NA
													NA
													NA
													NA
													NA
													NA
													NA
													NA
													NA
													NA
													NA
													NA
													NA
													NA
													NA
													NA
													NA
													NA
													NA
													NA
													NA
													NA
													NA
													NA
													NA
													NA
													NA
													NA
													NA
													NA
													NA
													NA
													NA
													NA
													NA
													NA
													NA
													NA
													NA
													NA
													NA
													NA
													NA
													NA
													NA
													NA
													NA
													NA
													NA
													NA
													NA
													NA
													NA
													NA
													NA
													NA
													NA
													NA
													NA
													NA
													NA
													NA
													NA
													NA
													NA
													NA
													NA
													NA
													NA
													NA
													NA
													NA
													NA
													NA
													NA
													NA
													NA
													NA
													NA
													NA
													NA
													NA
													NA
													NA
													NA
													NA
													NA
													NA
													NA
													NA
													NA
													NA
													NA
													NA
													NA
													NA
													NA
													NA
													NA
													NA
													NA
													NA
													NA
													NA
													NA
													NA
													NA
													NA
													NA
													NA
													NA
													NA
													NA
													NA
													NA
													NA
													NA
													NA
													NA
													NA
													NA
													NA
													NA
													NA
													NA
													NA
													NA
													NA
													NA
													NA
													NA
													NA
													NA
													NA
													NA
													NA
													NA
													NA
													NA
													NA
													NA
													NA
													NA
													NA
													NA
													NA
													NA
													NA
													NA
													NA
													NA
													NA
													NA
													NA
													NA
													NA
													NA
													NA
													NA
													NA
													NA
													NA
													NA
													NA
													NA
													NA
													NA
													NA
													NA
													NA
													NA
													NA
													NA
													NA
													NA
													NA
													NA
													NA
													NA
													NA
													NA
													NA
													NA
													NA
													NA
													NA
													NA
													NA
													NA
													NA
													NA
													NA
													NA
													NA
													NA
													NA
													NA
													NA
													NA
													NA
													NA
													NA
													NA
													NA
													NA
													NA
													NA
													NA
													NA
													NA
													NA
													NA
													NA
													NA
													NA
													NA
													NA
													NA
													NA
													NA
													NA
													NA
													NA
													NA
													NA
													NA
													NA
													NA
													NA
													NA
													NA
													NA
													NA
													NA
													NA
													NA
													NA
													NA
													NA
													NA
													NA
													NA
													NA
													NA
													NA
													NA
													NA
													NA
													NA
													NA
													NA
													NA
													NA
													NA
													NA
													NA
													NA
													NA
													NA
													NA
													NA
													NA
													NA
													NA
													NA
													NA
													NA
													NA
													NA
													NA
													NA
													NA
													NA
													NA
													NA
													NA
													NA
													NA
													NA
													NA
													NA
													NA
													NA
													NA
													NA
													NA
													NA
													NA
													NA
													NA
													NA
													NA
													NA
													NA
													NA
													NA
													NA
													NA
													NA
													NA
													NA
													NA
													NA
													NA
													NA
													NA
													NA
													NA
													NA
													NA
													NA
													NA
													NA
													NA
													NA
													NA
													NA
													NA
													NA
													NA
													NA
													NA
													NA
													NA
													NA
													NA
													NA
													NA
													NA
													NA
													NA
													NA
													NA
													NA
													NA
													NA
													NA
													NA
													NA
													NA
													NA
													NA
													NA
													NA
													NA
													NA
													NA
													NA
													NA
													NA
													NA
													NA
													NA
													NA
													NA
													NA
													NA
													NA
													NA
													NA
													NA
													NA
													NA
													NA
													NA
													NA
													NA
													NA
													NA
													NA
													NA
													NA
													NA
													NA
													NA
													NA
													NA
													NA
													NA
													NA
													NA
													NA
													NA
													NA
													NA
													NA
													NA
													NA
													NA
													NA
													NA
													NA
													NA
													NA
													NA
													NA
													NA
													NA
													NA
													NA
													NA
													NA
													NA
													NA
													NA
													NA
													NA
													NA
													NA
													NA
													NA
													NA
													NA
													NA
													NA
													NA
													NA
													NA
													NA
													NA
													NA
													NA
													NA
													NA
													NA
													NA
													NA
													NA
													NA
													NA
													NA
													NA
													NA
													NA
													NA
													NA
													NA
													NA
													NA
													NA
													NA
													NA
													NA
													NA
													NA
													NA
													NA
													NA
													NA
													NA
													NA
													NA
													NA
													NA
													NA
													NA
													NA
													NA
													NA
													NA
													NA
													NA
													NA
													NA
													NA
													NA
													NA
													NA
													NA
													NA
													NA
													NA
													NA
													NA
													NA
													NA
													NA
													NA
													NA
													NA
													NA
													NA
													NA
													NA
													NA
													NA
													NA
													NA
													NA
													NA
													NA
													NA
													NA
													NA
													NA
													NA
													NA
													NA
													NA
													NA
													NA
													NA
													NA
													NA
													NA
													NA
													NA
													NA
													NA
													NA
													NA
													NA
													NA
													NA
													NA
													NA
													NA
													NA
													NA
													NA
													NA
													NA
													NA
													NA
													NA
													NA
													NA
													NA
													NA
													NA
													NA
													NA
													NA
													NA
													NA
													NA
													NA
													NA
													NA
													NA
													NA
													NA
													NA
													NA
													NA
													NA
													NA
													NA
													NA
													NA
													NA
													NA
													NA
													NA
													NA
													NA
													NA
													NA
													NA
													NA
													NA
													NA
													NA
													NA
													NA
													NA
													NA
													NA
													NA
													NA
													NA
													NA
													NA
													NA
													NA
													NA
													NA
													NA
													NA
													NA
													NA
													NA
													NA
													NA
													NA
													NA
													NA
													NA
													NA
													NA
													NA
													NA
													NA
													NA
													NA
													NA
													NA
													NA
													NA
													NA
													NA
													NA
													NA
													NA
													NA
													NA
													NA
													NA
													NA
													NA
													NA
													NA
													NA
													NA
													NA
													NA
													NA
													NA
													NA
													NA
													NA
													NA
													NA
													NA
													NA
													NA
													NA
													NA
													NA
													NA
													NA
													NA
													NA
													NA
													NA
													NA
													NA
													NA
													NA
													NA
													NA
													NA
													NA
													NA
													NA
													NA
													NA
													NA
													NA
													NA
													NA
													NA
													NA
													NA
													NA
													NA
													NA
													NA
													NA
													NA
													NA
													NA
													NA
													NA
													NA
													NA
													NA
													NA
													NA
													NA
													NA
													NA
													NA
													NA
													NA
													NA
													NA
													NA
													NA
													NA
													NA
													NA
													NA
													NA
													NA
													NA
													NA
													NA
													NA
													NA
													NA
													NA
													NA
													NA
													NA
													NA
													NA
													NA
													NA
													NA
													NA
													NA
													NA
													NA
													NA
													NA
													NA
													NA
													NA
													NA
													NA
													NA
													NA
													NA
													NA
													NA
													NA
													NA
													NA
													NA
													NA
													NA
													NA
													NA
													NA
													NA
													NA
													NA
													NA
													NA
													NA
													NA
													NA
													NA
													NA
													NA
													NA
													NA
													NA
													NA
													NA
													NA
													NA
													NA
													NA
													NA
													NA
													NA
													NA
													NA
													NA
													NA
													NA
													NA
													NA
													NA
													NA
													NA
													NA
													NA
													NA
													NA
													NA
													NA
													NA
													NA
													NA
													NA
													NA
													NA
													NA
													NA
													NA
													NA
													NA
													NA
													NA
													NA
													NA
													NA
													NA
													NA
													NA
													NA
													NA
													NA
													NA
													NA
													NA
													NA
													NA
													NA
													NA
													NA
													NA
													NA
													NA
													NA
													NA
													NA
													NA
													NA
													NA
													NA
													NA
													NA
													NA
													NA
													NA
													NA
													NA
													NA
													NA
													NA
													NA
													NA
													NA
													NA
													NA
													NA
													NA
													NA
													NA
													NA
													NA
													NA
													NA
													NA
													NA
													NA
													NA
													NA
													NA
													NA
													NA
													NA
													NA
													NA
													NA
													NA
													NA
													NA
													NA
													NA
													NA
													NA
													NA
													NA
													NA
													NA
													NA
													NA
													NA
													NA
													NA
													NA
													NA
													NA
													NA
													NA
													NA
													NA
													NA
													NA
													NA
													NA
													NA
													NA
													NA
													NA
													NA
													NA
													NA
													NA
													NA
													NA
													NA
													NA
													NA
													NA
													NA
													NA
													NA
													NA
													NA
													NA
													NA
													NA
													NA
													NA
													NA
													NA
													NA
													NA
													NA
													NA
													NA
													NA
													NA
													NA
													NA
													NA
													NA
													NA
													NA
													NA
													NA
													NA
													NA
													NA
													NA
													NA
													NA
													NA
													NA
													NA
													NA
													NA
													NA
													NA
													NA
													NA
													NA
													NA
													NA
													NA
													NA
													NA
													NA
													NA
													NA
													NA
													NA
													NA
													NA
													NA
													NA
													NA
													NA
													NA
													NA
													NA
													NA
													NA
													NA
													NA
													NA
													NA
													NA
													NA
													NA
													NA
													NA
													NA
													NA
													NA
													NA
													NA
													NA
													NA
													NA
													NA
													NA
													NA
													NA
													NA
													NA
													NA
													NA
													NA
													NA
													NA
													NA
													NA
													NA
													NA
													NA
													NA
													NA
													NA
													NA
													NA
													NA
													NA
													NA
													NA
													NA
													NA
													NA
													NA
													NA
													NA
													NA
													NA
													NA
													NA
													NA
													NA
													NA
													NA
													NA
													NA
													NA
													NA
													NA
													NA
													NA
													NA
													NA
													NA
													NA
													NA
													NA
													NA
													NA
													NA
													NA
													NA
													NA
													NA
													NA
													NA
													NA
													NA
													NA
													NA
													NA
													NA
													NA
													NA
													NA
													NA
													NA
													NA
													NA
													NA
													NA
													NA
													NA
													NA
													NA
													NA
													NA
													NA
													NA
													NA
													NA
													NA
													NA
													NA
													NA
													NA
													NA
													NA
													NA
													NA
													NA
													NA
													NA
													NA
													NA
													NA
													NA
													NA
													NA
													NA
													NA
													NA
													NA
													NA
													NA
													NA
													NA
													NA
													NA
													NA
													NA
													NA
													NA
													NA
													NA
													NA
													NA
													NA
													NA
													NA
													NA
													NA
													NA
													NA
													NA
													NA
													NA
													NA
													NA
													NA
													NA
													NA
													NA
													NA
													NA
													NA
													NA
													NA
													NA
													NA
													NA
													NA
													NA
													NA
													NA
													NA
													NA
													NA
													NA
													NA
													NA
													NA
													NA
													NA
													NA
													NA
													NA
													NA
													NA
													NA
													NA
													NA
													NA
													NA
													NA
													NA
													NA
													NA
													NA
													NA
													NA
													NA
													NA
													NA
													NA
													NA
													NA
													NA
													NA
													NA
													NA
													NA
													NA
													NA
													NA
													NA
													NA
													NA
													NA
													NA
													NA
													NA
													NA
													NA
													NA
													NA
													NA
													NA
													NA
													NA
													NA
													NA
													NA
													NA
													NA
													NA
													NA
													NA
													NA
													NA
													NA
													NA
													NA
													NA
													NA
													NA
													NA
													NA
													NA
													NA
													NA
													NA
													NA
													NA
													NA
													NA
													NA
													NA
													NA
													NA
													NA
													NA
													NA
													NA
													NA
													NA
													NA
													NA
													NA
													NA
													NA
													NA
													NA
													NA
													NA
													NA
													NA
													NA
													NA
													NA
													NA
													NA
													NA
													NA
													NA
													NA
													NA
													NA
													NA
													NA
													NA
													NA
													NA
													NA
													NA
													NA
													NA
													NA
													NA
													NA
													NA
													NA
													NA
													NA
													NA
													NA
													NA
													NA
													NA
													NA
													NA
													NA
													NA
													NA
													NA
													NA
													NA
													NA
													NA
													NA
													NA
													NA
													NA
													NA
													NA
													NA
													NA
													NA
													NA
													NA
													NA
													NA
													NA
													NA
													NA
													NA
													NA
													NA
													NA
													NA
													NA
													NA
													NA
													NA
													NA
													NA
													NA
													NA
													NA
													NA
													NA
													NA
													NA
													NA
													NA
													NA
													NA
													NA
													NA
													NA
													NA
													NA
													NA
													NA
													NA
													NA
													NA
													NA
													NA
													NA
													NA
													NA
													NA
													NA
													NA
													NA
													NA
													NA
													NA
													NA
													NA
													NA
													NA
													NA
													NA
													NA
													NA
													NA
													NA
													NA
													NA
													NA
													NA
													NA
													NA
													NA
													NA
													NA
													NA
													NA
													NA
													NA
													NA
													NA
													NA
													NA
													NA
													NA
													NA
													NA
													NA
													NA
													NA
													NA
													NA
													NA
													NA
													NA
													NA
													NA
													NA
													NA
													NA
													NA
													NA
													NA
													NA
													NA
													NA
													NA
													NA
													NA
													NA
													NA
													NA
													NA
													NA
													NA
													NA
													NA
													NA
													NA
													NA
													NA
													NA
													NA
													NA
													NA
													NA
													NA
													NA
													NA
													NA
													NA
													NA
													NA
													NA
													NA
													NA
													NA
													NA
													NA
													NA
													NA
													NA
													NA
													NA
													NA
													NA
													NA
													NA
													NA
													NA
													NA
													NA
													NA
													NA
													NA
													NA
													NA
													NA
													NA
													NA
													NA
													NA
													NA
													NA
													NA
													NA
													NA
													NA
													NA
													NA
													NA
													NA
													NA
													NA
													NA
													NA
													NA
													NA
													NA
													NA
													NA
													NA
													NA
													NA
													NA
													NA
													NA
													NA
													NA
													NA
													NA
													NA
													NA
													NA
													NA
													NA
													NA
													NA
													NA
													NA
													NA
													NA
													NA
													NA
													NA
													NA
													NA
													NA
													NA
													NA
													NA
													NA
													NA
													NA
													NA
													NA
													NA
													NA
													NA
													NA
													NA
													NA
													NA
													NA
													NA
													NA
													NA
													NA
													NA
													NA
													NA
													NA
													NA
													NA
													NA
													NA
													NA
													NA
													NA
													NA
													NA
													NA
													NA
													NA
													NA
													NA
													NA
													NA
													NA
													NA
													NA
													NA
													NA
													NA
													NA
													NA
													NA
													NA
													NA
													NA
													NA
													NA
													NA
													NA
													NA
													NA
													NA
													NA
													NA
													NA
													NA
													NA
													NA
													NA
													NA
													NA
													NA
													NA
													NA
													NA
													NA
													NA
													NA
													NA
													NA
													NA
													NA
													NA
													NA
													NA
													NA
													NA
													NA
													NA
													NA
													NA
													NA
													NA
													NA
													NA
													NA
													NA
													NA
													NA
													NA
													NA
													NA
													NA
													NA
													NA
													NA
													NA
													NA
													NA
													NA
													NA
													NA
													NA
													NA
													NA
													NA
													NA
													NA
													NA
													NA
													NA
													NA
													NA
													NA
													NA
													NA
													NA
													NA
													NA
													NA
													NA
													NA
													NA
													NA
													NA
													NA
													NA
													NA
													NA
													NA
													NA
													NA
													NA
													NA
													NA
													NA
													NA
													NA
													NA
													NA
[truncated: 45,254 more rows]
